# Supplementary material for: Angiotensin and Endothelin Receptor Structures With Implications for Signaling Regulation and Pharmacological Targeting
Source: Front Endocrinol (Lausanne). 2022 Apr 19;13:880002. doi: 10.3389/fendo.2022.880002 (PMC9063481; doi:10.3389/fendo.2022.880002)
Supplement: Supplementary file 1 [file Table_1.xls]

## Sheet: Overview
		APJ						PAR2						ADRB2						GPR40/FFR1						5HT2B						5HT1B						CNR1/CB1R						ETBR
BW	SS	wt	No	I	A	Ap	Lit	S	No	I	A	Ap	Lit	S	No	I	A	Ap	Lit	wt	No	I	A	Ap	Lit	wt	No	I	A	Ap	Lit	wt	No	I	A	Ap	Lit	wt	No	I	A	Ap	Lit	wt	No	I	A	Ap	Lit
1.36	TMH1
1.38	TMH1
1.40	TMH1
1.41	TMH1
1.43	TMH1
1.46	TMH1							G	89	A			[2]
1.51	TMH1
1.54	TMH1
1.55	TMH1																																											R	124	Y	Y	Y	[8, 22]
1.58	TMH1
1.59	TMH1
2.38	TMH2
2.40	TMH2																			L	42	A			[4]
2.45	TMH2
2.46	TMH2
2.47	TMH2
2.50	TMH2
2.52	TMH2
2.53	TMH2
2.55	TMH2
2.56	TMH2
2.57	TMH2																																											D	154	A	A	A	[8, 22]
2.58	TMH2
2.60	TMH2
2.61	TMH2
2.62	TMH2
2.63	TMH2
3.23	TMH 3
3.26	TMH 3
3.27	TMH 3
3.31	TMH 3
3.33	TMH 3
3.34	TMH 3							G	157	A			[2]							F	88	A			[4]
3.36	TMH 3
3.37	TMH 3
3.38	TMH 3
3.40	TMH 3	V	117	A			[1]
3.41	TMH 3													E	122			W/Y	[3]							M	144		W		[5]	L	138		W		[6]
3.43	TMH 3							M	166	L			[2]
3.46	TMH 3																																					T	210	A			[7]
3.48	TMH 3
3.49	TMH 3																			G	103	A			[4]
3.51	TMH 3							Y	174	A			[2]
3.53	TMH 3							V	176	E			[2]
4.39	TMH 4
4.40	TMH 4
4.43	TMH 4
4.44	TMH 4
4.57	TMH 4
4.58	TMH 4
4.60	TMH 4
4.62	TMH 4
5,35	TMH 5																																											K	270	A	A	A	[8, 22]
5.36	TMH 5
5.37	TMH 5																																					E	273	K			[7]
5.41	TMH 5
5.45	TMH 5
5.47	TMH 5																																					T	283	V			[7]
5.52	TMH 5
5.54	TMH 5
5.56	TMH 5
5.58	TMH 5																			Y	202	F			[4]
5.60	TMH 5
5.61	TMH 5
5.63	TMH 5
5.64	TMH 5							M	268	A			[2]
6.28	TMH6
6.29	TMH6
6.32	TMH 6																																					R	340	E			[7]
6.33	TMH 6
6.37	TMH 6							I	289	A			[2]
6.38	TMH 6
6.40	TMH 6
6.41	TMH 6							L	293	A			[2]
6.43	TMH 6
6.44	TMH 6
6.47	TMH 6
6.48	TMH 6	W	261	K			[1]
6.51	TMH 6
6.54	TMH 6																																											S	342	A	A	A	[8, 22]
6.59	TMH 6
7.29	TMH 7
7.32	TMH 7
7.37	TMH 7
7.38	TMH 7
7.40	TMH 7
7.42	TMH 7
7.44	TMH 7
7.46	TMH 7
7.47	TMH 7
7.48	TMH 7																																											I	381	A	A	A	[8, 22]
7.49	TMH 7
7.53	TMH 7
7.54	TMH 7
8.49	Helix 8
8.59	Helix 8
8.60	Helix 8
BW	Ballesteros-Weinstein position
SS	Sub-structure
No	Amino acid number (based on wild type, full lenght receptor sequence)
I	Inactive, antagonist bound
A	Active or active like conformation
Ap	Apo-state
Lit	Literature, Source reference
wt	Wild type
[truncated: 62 more columns]
